# Supplementary material for: Distinct Intraspecies Variation of Cutibacterium acnes and Staphylococcus epidermidis in Acne Vulgaris and Healthy Skin
Source: Microorganisms. 2025 Jan 29;13(2):299. doi: 10.3390/microorganisms13020299 (PMC11858094; doi:10.3390/microorganisms13020299)
Supplement: Supplementary file 1 [file microorganisms-13-00299-s001.zip]

Archive with 1 entries (1 files):
- microorganisms-3393252-supplementary.pdf
